# Supplementary material for: ZBP1-mediated apoptosis and inflammation exacerbate steatotic liver ischemia/reperfusion injury
Source: J Clin Invest. 2024 May 14;134(13):e180451. doi: 10.1172/JCI180451 (PMC11213514; doi:10.1172/JCI180451)
Supplement: Supporting data values [file jci-134-180451-s068.xlsx]

## Sheet: Figure 1
Panel A
ALT (U/L)
Normal liver							Steatotic liver
D1	D2	D3	D4	D5	D6	D7	D1	D2	D3	D4	D5	D6	D7
262	178	116	88	67	59	51	1324	329	311	217	195	142	109
643	562	553	402	281	180	90	3628	477	387	274	154	133	100
241	211	189	111	94	50	49	404	342	253	191	148	120	88
946	780	599	401	381	178	109	1145	706	90	74	76	62	52
531	450	406	316	221	168	123	1916	273	255	257	224	219	162
218	108	81	66	55	51	61	2223	1031	918	607	487	407	269
197	128	157	103	84	91	87	1220	900	773	564	377	234	182
31	200	131	129	68	95	79	3341	3269	1070	894	674	381	238
1464							1242	668	416	384	267	267	175
251	193	138	123	108		69	1220	1171				59	58
721	608	538	464	346	262	158	1530	509	360	325	213	140	100
366	522	449	374	386	271	115	700	713	565	419	304	247	219
735							118
156	156		98	72	57	51	760	218	187	173	158	136	101
357	656	394	475	295	153	102	1125	914		165	160	95	93
783							1458	807	366	256	162		90
1975	865	591	378	285	197	153	512	369	267		124	91
629	454	217		152	112	87	305	589	400	264	186	138	103
91	72	67	59	59	59	53	1948	1293	847	659	538	253	147
1254	920	646	574	478	329	306	1730	1454	1123	985	647	435	145
99	78	81	96	82	79	58	1435	1185	984	649	395	210	143
239	183	164			112		1104	873	536			145
340	204	198		164	88	97	847	584	395				231
590	483	428	319	231	184	112	649	431	239		124		164
649	495	375	264	221	184	87
AST (U/L)
Normal liver							Steatotic liver
D1	D2	D3	D4	D5	D6	D7	D1	D2	D3	D4	D5	D6	D7
458	276	82	49	30	32	23	1799	1463	1178	584	203	223	109
1032	842	592	196	71	32	24	2236	1240	914	621	324	128	90
955	747	331	148	97	101	55	901	360	257	164	50	33	58
1445	1165	533	203	97	45	35	479	123	71	51	59	31	42
614	378	143	67	43	34	25	720	575	490	368	179	98	82
926	729	141	103	55	42	47	359	303	291	163	162	88	79
426	340	535	268	91	48	43	1201	865	712	218	87	48	32
141	119	371	112	95	62	49	1752	1236	994	661	236	102	98
981							1689	1361	652	235	96	36	35
413	480	201	131	83		42	398	174				43	58
345	299	287	186	177	113	58	1445	827	199	101	45	30	20
471	204	195	72	70	63	23	5895	3009	376	161	89	56	49
108							763
287	165		105	64	40	35	749	644	365	236	101	58	41
69				19	161	73	938	551		84	91	69	53
736					92	84	765	648	129	46	47		90
715	592	483	276	184	110	77	584	495	346		24	18
595	207	92		31	25	27	356	275	150	36	30	26	33
31	33	36	38	33	40	37	837	639	385	239
545	232	139	226	114	93	61	683	493	398	385	284	193	59
39	31	39	54	43	36	24	1245	847	634	358	284
238	212	194	184	118	110	97	1459	1294	874	648	483	238	124
456	329	271	221	129	104	37	539	384	298	214	120	87
564	494	284	294	179			783	574	384	287	197		44
187	148	129	89		98
Panel B
Incidence of congestion
Normal liver-Congestion(-)	Normal liver-Congestion(+)	Steatotic liver-Congestion(-)	Steatotic liver-Congestion(+)
24	1	17	7
Panel C
TUNEL+ cells (%)
Normal liver-Pre-reperfusion	Normal liver-Post-reperfusion	Steatotic liver-Pre-reperfusion	Steatotic liver-Post-reperfusion
1.55	3.9	1.75	5.2
1.15	1.15	2.4	6.1
2.2	2.3	0.65	7.65
0.7	6.7	0.95	6.2
1.95	4.6	1.15	1.7
0.75	5.15	2.25	2.35
2.2	2.1	1.7	3.4
1.6	5.9	1.55	3.6
2.25	2.35	1.25	3.95
1.95	6.25	1.35	4.05
1.45	4.25	1.8	4.95
1.2	2.85	2.1	5.7
0.65	2.35	1.4	6.15
0.85	3.4	1.7	7.65
0.9	4.65	2.65	8.15
1.75	5.3	2.1	8.9
1.3	7.65	1.55	9.7
1.9	3.15	0.95	10.6
1.65	2.1	1.15	7.7
0.75	2.75	1.3	8.65
1.45	1.45	1.6	9.2
0.65	3.95	1.8	9.6
0.7	4.25	0.85	10.75
0.95	5.2	0.95	11.4
1.1	5.6
Panel D
TNFα (pg/ml)		IL6 (pg/ml)		CCL2 (pg/ml)
Normal liver	Steatotic liver	Normal liver	Steatotic liver	Normal liver	Steatotic liver
1.3	2.2	12.4	14.5	5.4	11.5
1.7	1.8	13.3	18.3	12.3	9.3
1.7	2	10.9	18.9	10.5	17.9
1.5	2.1	14.6	25.5	6.6	21.5
1.4	2.3	16.8	31.6	14.8	23.6
2	2.4	18.5	35.9	11.5	28.9
2.1	2.6	22.3	40.5	16.3	14.5
2.3	2.7	13.4	14.8	6.4	17.8
2.6	2.9	23.7	30.5	9.7	26.5
2.9	3.4	11.8	39.6	10.8	24.6
Panel E
Relative p43 protein level		Relative p18 protein level		Relative CC3 protein level
Normal liver-Post-reperfusion	Steatotic liver-Post-reperfusion	Normal liver-Post-reperfusion	Steatotic liver-Post-reperfusion	Normal liver-Post-reperfusion	Steatotic liver-Post-reperfusion
1.89	0	0	0	0	0.88
0	0.77	1.03	3.42	1.49	1.48
1.38	0.89	1.47	0.25	1.45	0
0.58	3.05	0.49	0.76	0.43	1.77
1.72	0	2.35	2.16	0.48	4.42
0.16	3.02	1.23	2.43	0.51	3.43
0	0.51	0	0.84	0	1.06
1.72	0.77	1.45	1.6	0.42	1.84
1.84	3.41	0.96	3.27	0.51	2.26
1.77	2.68	1.3	0.86	1.99	3.04
0.21	0	0.39	2.1	0.31	1.17
0.59	2.61	1.71	0	2.36	4.06
1.77	1.28	0.85	0.03	1.3	4.88
1.42	1.38	0	0.61	0	1.2
0	3.26	0.32	1.62	2.22	0
1.75	3.02	1.77	1.22	0.43	2.76
1.24	1.38	1.52	2.66	2.31	2.72
0	3.14	2.03	3.5	0	1.06
1.96	3.55	0	1.01	0.14	2.3
0.89	1.96	1.1	3.6	2.28	4.52
1.57	0.15	0.02	3.22	1.41	3.61
0	0.51	1.34	2.41	0	0.11
1.97	2.03	0	2.43	1.62	4.81
0.16	2.59	1.81	2.69	1.19	0.35
0.4		1.86		2.12
Panel F
ALT (U/L)
ND-Sham	HFD-Sham	CDHFD-Sham	ND-I/R	HFD-I/R	CDHFD-I/R
32	52	84	3321	7778	6983
54	56	63	4581	8792	12234
21	78	43	4389	5657	7348
70	38	65	3669	6598	8437
			3275	10090	11230
			5483	6755	9483
			4130	8834	8324
			2811	8083	7243
AST (U/L)
ND-Sham	HFD-Sham	CDHFD-Sham	ND-I/R	HFD-I/R	CDHFD-I/R
77	49	54	498	1696	1898
21	72	32	685	1402	2047
62	45	67	381	1423	2387
57	17	83	685	1570	2478
			802	1696	2533
			452	1815	2589
			735	2438	2843
			405	1987	3210
Panel H
ALT (U/L)
ND-Sham	CDHFD-Sham	ND-OLT	CDHFD-OLT
47	18	1850	4145
15	37	2334	4569
32	63	2398	4859
		2795	5054
		2941	5457
		3195	6239
AST (U/L)
ND-Sham	CDHFD-Sham	ND-OLT	CDHFD-OLT
47	18	1150	3345
15	37	1234	3569
32	63	1698	3859
		2095	4054
		2241	4457
		2443	4728

## Sheet: Figure 2
Panel A
Cell death (%)
Vehicle	zVAD	Nec-1s	GSK'872	Disulfiram
43.5	7.2	16.3	43.5	41.5
48.7	10.7	20.5	45.3	48.4
52.2	12.9	26.7	52.1	51.7
Panel E
ALT (U/L)
ND-Ripk1WT/WT	ND-Ripk1D138N/D138N	HFD-Ripk1WT/WT	HFD-Ripk1D138N/D138N	CDHFD-Ripk1WT/WT	CDHFD-Ripk1D138N/D138N
3763	1439	7023	3495	6384	3594
4893	1938	8947	3918	12494	4005
3759	1978	6243	4424	8493	4234
4485	2130	6934	4734	8349	4539
3344	2343	10349	4859	9385	4594
5864	2544	5383	5129	9120	4659
4385	2649	8349	5538	7349	5249
3183	2979	6399	6193	7349	5812
AST (U/L)
ND-Ripk1WT/WT	ND-Ripk1D138N/D138N	HFD-Ripk1WT/WT	HFD-Ripk1D138N/D138N	CDHFD-Ripk1WT/WT	CDHFD-Ripk1D138N/D138N
734	485	1359	849	1839	1039
738	529	1503	934	2130	1120
853	539	1654	954	2234	1334
918	560	1634	1120	2469	1395
1120	639	1859	1320	2683	1539
1139	712	2041	1345	2689	1683
1304	832	2250	1493	3011	1832
1530	1012	2839	1739	3234	2350
Panel F
Injury area (%)
ND-Ripk1WT/WT	ND-Ripk1D138N/D138N	HFD-Ripk1WT/WT	HFD-Ripk1D138N/D138N	CDHFD-Ripk1WT/WT	CDHFD-Ripk1D138N/D138N
12.8	3.9	31.4	15.4	31.7	19.3
13.5	4.1	32.3	18.5	33.5	22.5
13.8	5.8	36.8	19.6	36.4	25.4
16.9	6.9	38.5	21.9	40.2	27.9
17.9	9.4	41.8	25.4	43.5	30.5
20.6	10.4	46.2	28.4	47.3	31.5
23.1	12.4	49.6	30.4	48.2	33.7
27.5	14.7	54.3	34.5	56.4	39.2
Panel G
TUNEL+ cells (%)
ND-Ripk1WT/WT	ND-Ripk1D138N/D138N	HFD-Ripk1WT/WT	HFD-Ripk1D138N/D138N	CDHFD-Ripk1WT/WT	CDHFD-Ripk1D138N/D138N
16.4	5.4	29.4	19.4	31.2	16.9
16.6	6.9	31.4	20.4	32.5	17.4
18.5	7.2	33.2	22.6	35.5	19.6
19.5	8.9	34.9	25.3	39.5	22.4
21.3	11.3	37.4	26.4	40.3	25.6
25.7	13.5	41.1	28.4	42.4	25.8
26.4	14.9	48.9	30.4	46.7	27.5
30.1	16.4	51.8	34.8	55.3	29.5
Panel I
TNFα (pg/ml)
ND-Ripk1WT/WT	ND-Ripk1D138N/D138N	HFD-Ripk1WT/WT	HFD-Ripk1D138N/D138N	CDHFD-Ripk1WT/WT	CDHFD-Ripk1D138N/D138N
5.1	2.9	8.4	4.9	13.5	6.8
8.6	3.4	10.5	6.7	14.8	7.5
5.9	3.7	11.2	6.9	15.9	7.9
7.3	4.8	12.4	8.5	16.6	8.6
7.6	4.9	13.8	9.8	17.9	9.3
8.7	5.3	15.7	10.1	17.9	11.6
9.2	6.8	17.9	10.6	21.8	12.8
11.3	7.3	19.2	12.1	22.3	14.7
IL-6 (pg/ml)
ND-Ripk1WT/WT	ND-Ripk1D138N/D138N	HFD-Ripk1WT/WT	HFD-Ripk1D138N/D138N	CDHFD-Ripk1WT/WT	CDHFD-Ripk1D138N/D138N
38	15.5	83	39.5	72.3	42.5
43	17.8	87	43.8	79.4	53.6
46	22.6	94	49	85	69
51	25.3	106	58	96	74
51.5	27.4	114	63	104	76
57	29.6	128	77	112	83
61	32.7	132	89	127	95
69	37	141.3	102	135.3	97
CCL2 (pg/ml)
ND-Ripk1WT/WT	ND-Ripk1D138N/D138N	HFD-Ripk1WT/WT	HFD-Ripk1D138N/D138N	CDHFD-Ripk1WT/WT	CDHFD-Ripk1D138N/D138N
8.3	4.9	39.7	21.1	34.8	19.5
11.8	5.7	46.5	24.6	38.8	24.4
12.4	7.3	47.8	26.5	39.8	26.5
13.8	7.8	47.9	27.9	42.2	27.4
15.8	8.9	49.4	28.9	43.2	29.5
16.9	9.4	53.8	32.5	47.7	33.8
18.7	11.3	57.5	38.5	49.5	37.3
23.3	14.7	64.3	40.3	53.7	42.3
Panel K
TNFα (pg/ml)
ND-Vehicle	ND-Nec-1s	CDHFD-Vehicle	CDHFD-Nec-1s
9.5	6	21	16.9
9	6.3	21.6	11.6
6.3	6.8	21.5	14.5
9.9	4.6	16.1	17.2
8.4	5.2	18.7	15.2
6.4	6.5	19	10.8
IL6 (pg/ml)
ND-Vehicle	ND-Nec-1s	CDHFD-Vehicle	CDHFD-Nec-1s
50.6	27.24	72.7	55.51
42.8	44.12	88.9	67.13
58.8	37	97.8	74.97
45.4	32.92	92.2	72.03
53.8	39.88	78.5	55.23
54.3	39.24	83.8	81.97
CCL2 (pg/ml)
ND-Vehicle	ND-Nec-1s	CDHFD-Vehicle	CDHFD-Nec-1s
26.7	19.3	44.2	36.16
30.7	20.9	46	46.56
24.3	13	51.5	33.04
30.5	15	68.1	46.72
19.7	22.1	61.1	37.2
19.7	15.2	43.2	44.88

## Sheet: Figure 3
Panel B
ALT (U/L)
ND-WT	ND-Ripk3-/-	ND-Trif-/-	ND-Zbp1-/-	HFD-WT	HFD-Ripk3-/-	HFD-Trif-/-	HFD-Zbp1-/-	CDHFD-WT	CDHFD-Ripk3-/-	CDHFD-Trif-/-	CDHFD-Zbp1-/-
3842	3450	3705	3121	7387	5948	5359	5248	6765	6349	6430	4256
4239	3849	4294	3654	8894	6429	6323	6323	10452	7394	7654	7654
4430	4294	4693	3849	5238	7392	6934	4454	7132	7569	7938	5063
4549	4386	4864	4284	6985	7459	7492	4609	8876	8479	8492	6347
4754	4763	5449	4450	11140	7853	7549	6849	9230	9486	8928	6738
5372	5139	5639	4850	6234	8490	8959	3759	9743	9843	9202	7883
5883	5340	5839	5283	8278	9403	9485	6443	8576	10130	11022	5824
6839	5948	6329	5742	8123	11350	10944	5847	7673	11930	11203	6932
AST (U/L)
ND-WT	ND-Ripk3-/-	ND-Trif-/-	ND-Zbp1-/-	HFD-WT	HFD-Ripk3-/-	HFD-Trif-/-	HFD-Zbp1-/-	CDHFD-WT	CDHFD-Ripk3-/-	CDHFD-Trif-/-	CDHFD-Zbp1-/-
678	743	639	508	1723	1405	1529	1065	1763	1739	1839	938
749	838	718	724	1602	1639	1628	847	2164	1938	2038	1123
791	849	784	874	1215	1749	1849	934	2456	2104	2103	1449
855	988	849	925	1649	1849	1943	943	2698	2394	2439	1558
942	993	929	937	1823	2020	2103	1167	2674	2409	2703	1515
1096	1049	1020	1031	1894	2302	2349	1240	2356	2658	2794	1674
1263	1130	1084	1054	2675	2460	2648	1745	2937	2739	2930	1923
1327	1230	1294	1221	1927	2739	2839	1336	3334	3101	3340	2119
Panel C
Injury area (%)
ND-WT	ND-Ripk3-/-	ND-Trif-/-	ND-Zbp1-/-	HFD-WT	HFD-Ripk3-/-	HFD-Trif-/-	HFD-Zbp1-/-	CDHFD-WT	CDHFD-Ripk3-/-	CDHFD-Trif-/-	CDHFD-Zbp1-/-
20.8	23.5	24.7	19.7	45.7	41.2	43.1	26.6	40.7	51.1	49.7	26.6
20.9	16.6	23.5	21.3	32.1	50	43.7	32.4	45.3	42.2	46.2	34.2
22.7	18	17.9	21	46.8	42.3	44.5	27.2	47.4	38.2	45.4	24.7
23.2	23.9	21	23.8	37.3	40.4	32.1	20.5	43.2	50.3	39.3	33.9
19.2	22.4	18	23.1	39.3	49.4	50.5	34.2	51.7	44.4	42.9	36.9
22.6	17.7	20.5	16.8	39	37.1	37	30.1	41	58.2	47	35
23.1	22	21	20.8	48.1	46.4	38.1	35.1	46.8	57.9	55.2	37.6
24.6	18.6	23.5	19.7	50.8	30.2	50.1	31.1	39.7	50.2	46.4	40.7
Panel D
TUNEL+ cells (%)
ND-WT	ND-Ripk3-/-	ND-Trif-/-	ND-Zbp1-/-	HFD-WT	HFD-Ripk3-/-	HFD-Trif-/-	HFD-Zbp1-/-	CDHFD-WT	CDHFD-Ripk3-/-	CDHFD-Trif-/-	CDHFD-Zbp1-/-
26	16.4	17	21.2	32.4	40.3	43.4	37.2	57.1	54.9	59.4	27.9
25.5	19.7	14	14.9	33.4	43.2	40.1	23.1	43.3	57.8	42.3	46.1
14.9	23	16	18.3	44.4	46.6	45	24.6	43.9	48.9	51.6	25.3
19.2	21.5	23.3	19.7	33.2	45.3	43.2	38.6	58	36	44.9	22.3
15.9	28.4	16.2	17.3	38.7	31.5	52.1	24.1	49.6	59.7	45.9	24.9
15.6	21.3	27.6	20.1	33.8	43.1	35.3	23.4	44.8	50.1	39.2	34.5
28	28.5	24.4	27.9	35.5	40.6	49.5	30.3	53.9	51.1	51.4	44.8
24.6	21.1	21	23.2	38.3	42.4	43.6	35.8	41.1	50.2	56.2	33.3
Panel G
ALT (U/L)
ND-AAV8-shNC	ND-AAV8-shZbp1	CDHFD-AAV8-shNC	CDHFD-AAV8-shZbp1
1735	1623	3975	2346
2428	1847	4239	2639
2584	2238	4785	2984
2973	2675	5193	3120
3019	2974	5895	3412
3394	3453	6787	4329
AST (U/L)
ND-AAV8-shNC	ND-AAV8-shZbp1	CDHFD-AAV8-shNC	CDHFD-AAV8-shZbp1
1314.5	1236.1	2834.5	1845.2
1599.6	1292.9	3144.3	2057.3
1908.8	1666.6	3378.5	2446.8
2181.1	1876.5	3854.1	2653
2113.3	2281.8	4197.5	2844.4
2375.8	2443.1	5243.9	3353.3
Panel H
Injury area (%)
ND-AAV8-shNC	ND-AAV8-shZbp1	CDHFD-AAV8-shNC	CDHFD-AAV8-shZbp1
21.7	13.1	44.4	30.4
17.5	17.4	41.4	19.8
11.9	12.7	30.1	32.1
14.1	15.9	33.5	22.3
19.5	18	36.2	24.4
12.8	10.6	36.1	25.7

## Sheet: Figure 4
Panel A
Relative ZBP1 protein level
Normal liver	Steatotic liver
0.70028	1.03642
1.0084	0.777311
1.02941	1.14146
1.13445	1.01541
0.784314	1.53361
0.385154	0.756303
0.693277	1.43557
1.13445	1.54762
1.53361	1.34454
1.06443	1.28852
1.29552	1.13445
1.21148	1.33753
0.819328	1.31653
1.04342	1.79272
0.952381	1.91877
0.623249	0.889356
1.41457	1.5056
1.05042	1.4986
1.2605	1.2605
0.784314	1.61064
0.784314	1.67367
1.2395	1.29552
1.27451	1.38655
0.812325	1.20448
0.959384
Panel B
POD1 serum ALT (U/L)	Relative ZBP1 protein level	POD1 serum AST (U/L)	Relative ZBP1 protein level
262	0.70028	458	0.70028
643	1.0084	1032	1.0084
241	1.02941	955	1.02941
946	1.13445	1445	1.13445
531	0.784314	614	0.784314
218	0.385154	926	0.385154
197	0.693277	426	0.693277
31	1.13445	141	1.13445
1464	1.53361	981	1.53361
251	1.06443	413	1.06443
721	1.29552	345	1.29552
366	1.21148	471	1.21148
735	0.819328	108	0.819328
156	1.04342	287	1.04342
357	0.952381	69	0.952381
783	0.623249	736	0.623249
1975	1.41457	715	1.41457
629	1.05042	595	1.05042
91	1.2605	31	1.2605
1254	0.784314	545	0.784314
99	0.784314	39	0.784314
239	1.2395	238	1.2395
340	1.27451	456	1.27451
590	0.812325	564	0.812325
649	0.959384	187	0.959384
1324	1.03642	1799	1.03642
1125	0.777311	938	0.777311
404	1.14146	901	1.14146
1145	1.01541	479	1.01541
1916	1.53361	720	1.53361
2223	0.756303	359	0.756303
1220	1.43557	1201	1.43557
1435	1.54762	1752	1.54762
1242	1.34454	1689	1.34454
1220	1.28852	398	1.28852
1530	1.13445	1445	1.13445
700	1.33753	1245	1.33753
118	1.31653	763	1.31653
760	1.79272	749	1.79272
3628	1.91877	2236	1.91877
1458	0.889356	765	0.889356
512	1.5056	584	1.5056
305	1.4986	356	1.4986
1948	1.2605	837	1.2605
1730	1.61064	683	1.61064
3341	1.67367	2895	1.67367
1104	1.29552	1459	1.29552
847	1.38655	539	1.38655
649	1.20448	783	1.20448
Panel C
ALT (U/L)
Vehicle-AAV8-vector	Vehicle-AAV8-Zbp1-Flag	Nec-1s-AAV8-vector	Nec-1s-AAV8-Zbp1-Flag
3259.7	4148.9	1086.6	944.2
4122.5	3867.5	1374.2	898.4
1687.7	5447.6	582.6	988.4
2447.6	6133.2	835.9	1382.9
3664.8	6296.2	1554.9	1399.2
2056.1	4844	695.4	898.7
2652	7552.7	884	2122.8
2248.9	7119.6	749.6	1582.1
AST (U/L)
Vehicle-AAV8-vector	Vehicle-AAV8-Zbp1-Flag	Nec-1s-AAV8-vector	Nec-1s-AAV8-Zbp1-Flag
607	1169.4	224.578	350.818
785.6	1279.8	290.689	383.947
749.1	1469.2	277.155	440.763
800	1444.5	296.013	433.359
860	1618.8	318.208	485.637
898.4	1756.2	332.408	526.848
941.2	1978.4	348.226	593.52
1179.8	2120.3	436.535	636.104
Panel D
Injury area (%)
Vehicle-AAV8-vector	Vehicle-AAV8-Zbp1-Flag	Nec-1s-AAV8-vector	Nec-1s-AAV8-Zbp1-Flag
17.3	30.5	6.8	7.2
18.9	32.1	7.5	8.2
19.3	35.6	7.9	8.7
21.4	37.1	8.9	10.8
22.8	37.3	9.6	11.3
24.9	40.8	9.8	11.8
25	41.7	10.3	12.5
26.4	45.7	10.7	13.6
Panel E
TUNEL+ cells (%)
Vehicle-AAV8-vector	Vehicle-AAV8-Zbp1-Flag	Nec-1s-AAV8-vector	Nec-1s-AAV8-Zbp1-Flag
18.3	35.3	7.8	9.2
19.7	37.6	8.6	10.5
22.6	38.9	9.7	11.4
24.6	43.2	9.8	12.1
25.8	45.7	9.9	12.8
26.1	46.9	11.4	13.1
28.6	48.8	11.5	13.3
29.7	50.7	13.6	14.7
Panel G
TNFα (pg/ml)
Vehicle-AAV8-vector	Vehicle-AAV8-Zbp1-Flag	Nec-1s-AAV8-vector	Nec-1s-AAV8-Zbp1-Flag
8.2	18.63	4.1	3.5
9.6	20.25	3.8	4.3
7.9	24.03	3.6	3.4
6.7	23.76	3.8	3.8
7.6	21.06	4	3.1
7.6	26.46	3.7	4.1
7.7	18.09	3.3	4.2
10	19.17	3.5	3.1
IL6 (pg/ml)
Vehicle-AAV8-vector	Vehicle-AAV8-Zbp1-Flag	Nec-1s-AAV8-vector	Nec-1s-AAV8-Zbp1-Flag
61.8	93.24	19.8	19.04
49.8	98.07	16.32	20.44
54.2	123.9	20.28	23.68
51.6	128.94	19.28	20.28
50.7	115.08	20.16	18.2
45.7	135.03	23.52	25.48
56.5	135.24	24.08	24.2
67.1	109.41	26.72	26.08
CCL2 (pg/ml)
Vehicle-AAV8-vector	Vehicle-AAV8-Zbp1-Flag	Nec-1s-AAV8-vector	Nec-1s-AAV8-Zbp1-Flag
15.9	56.96	5.04	4.65
14.7	34.88	4.08	4.02
10.8	42.24	3.72	4.65
19.1	44.16	5.4	4.77
20.4	49.28	3.18	5.07
21.5	33.28	3.78	3.45
18	35.2	5.79	6
10.8	42.24	4.92	4.32
Panel I
Cell death (%)
Vehicle-AAV8-vector	Vehicle-AAV8-Zbp1-Flag	Nec-1s-AAV8-vector	Nec-1s-AAV8-Zbp1-Flag
18.7	32.1	11.5	13.4
21.4	34.4	15.2	14.8
24.3	36.8	16.4	17.2
Panel K
Relative Tnf mRNA level
Vehicle-AAV8-vector	Vehicle-AAV8-Zbp1-Flag	Nec-1s-AAV8-vector	Nec-1s-AAV8-Zbp1-Flag
0.91	3.48	0.75	0.58
1.27	2.32	0.56	0.68
1.09	3.11	0.48	0.49
Relative Il6 mRNA level
Vehicle-AAV8-vector	Vehicle-AAV8-Zbp1-Flag	Nec-1s-AAV8-vector	Nec-1s-AAV8-Zbp1-Flag
1.13	2.541	0.729	0.812
1.01	2.667	0.918	0.819
1.19	2.541	0.693	0.896
Relative Ccl2 mRNA level
Vehicle-AAV8-vector	Vehicle-AAV8-Zbp1-Flag	Nec-1s-AAV8-vector	Nec-1s-AAV8-Zbp1-Flag
1.13	2.66	0.945	0.714
1.01	2.128	0.774	0.875
1.19	2.66	0.9	0.847

## Sheet: Figure 5
Panel A
Relative ZBP1 mRNA level
Pre-Normal liver	Pre-Steatotic liver	Post-Normal liver	Post-Steatotic liver
0.74	2.74	1.49	2.62
0.93	1.368	0.7	1.218
0.92	2.2	0.85	2.142
1.43	1.894	1.13	2.53
1.13	2.32	1.04	1.968
0.94	2.91	0.55	2.53
Panel B
Relative Zbp1 mRNA level
Sham-ND	Sham-HFD	Sham-CDHFD	I/R-ND	I/R-HFD	I/R-CDHFD
1.11	2.11	3.751	0.74	2.27	3.844
0.91	2.4	2.263	1.13	2.02	3.875
0.8	2.07	3.286	0.9	1.91	2.573
0.86	2.42	3.286	1.24	2.77	3.007
			1.15	2.24	3.689
			0.81	1.58	3.565
			0.89	2.55	3.131
			0.96	1.76	3.813
Panel C
Relative Zbp1 mRNA level
PA (-)	PA (0.2 mM)	PA (0.4 Mm)
0.91	2.32	3.21
1.16	2.2	3.06
1.05	1.48	2.31
1.05	2.56	2.28
0.67	2.38	3.69
Panel E
Relative Zbp1 mRNA level
PA(-)SP600125(-)	PA(+)SP600125(-)	PA(+)SP600125(+)
1.07	3.528	1.33
1.03	3.22	1.456
1.28	2.968	1.526
1.06	2.744	1.33
0.86	2.464	1.036
Panel G
Relative ZBP1 mRNA level
PA(-)sh c-JUN(-)	PA(+)sh c-JUN(-)	PA(+)sh c-JUN(+)
1.27	2.39	1.65
0.78	3.73	1.47
1.18	3.12	1.95
1.25	3.29	2.23
0.85	2.68	2.07
Panel I
Relative luciferase activity
WT-Vector	WT-c-Jun	P1-mut-Vector	P1-mut--c-Jun	P2-mut-Vector	P2-mut--c-Jun	P1/P2-mut-Vector	P1/P2-mut-c-Jun
0.95	4.84	1.1	3.04	1.07	2.074	1.09	1.21
0.91	3.84	0.89	2.944	0.76	2.04	1.2	0.86
0.8	5	0.75	2.368	1.12	1.53	1.22	0.89
0.77	3.68	1.1	2.624	0.96	1.496	0.98	1.02
0.73	3.76	0.84	3.392	1.21	1.343	0.71	0.98
1.27	3.92	1.22	3.264	1.23	1.632	1.06	0.82
Panel J
Promoter enrichment(% of input)
PA(-)SP600125(-)Lenti-sh c-JUN(-)-IgG	PA(-)SP600125(-)Lenti-sh c-JUN(-)-Anti c-Jun	PA(+)SP600125(-)Lenti-sh c-JUN(-)-IgG	PA(+)SP600125(-)Lenti-sh c-JUN(-)-Anti c-Jun	PA(-)SP600125(+)Lenti-sh c-JUN(-)-IgG	PA(-)SP600125(+)Lenti-sh c-JUN(-)-Anti c-Jun	PA(+)SP600125(+)Lenti-sh c-JUN(-)-IgG	PA(+)SP600125(+)Lenti-sh c-JUN(-)-Anti c-Jun	PA(-)SP600125(-)Lenti-sh c-JUN(+)-IgG	PA(-)SP600125(-)Lenti-sh c-JUN(+)-Anti c-Jun	PA(+)SP600125(-)Lenti-sh c-JUN(+)-IgG	PA(+)SP600125(-)Lenti-sh c-JUN(+)-Anti c-Jun
0.44	0.41	0.445	2.905	0.415	0.515	0.635	0.938461	0.585	0.53	0.595	1.248
0.435	0.5	0.565	4.025	0.37	0.53	0.47	0.638462	0.455	0.35	0.565	0.836
0.605	0.595	0.545	2.975	0.62	0.47	0.635	0.961538	0.435	0.485	0.47	1.656
0.575	0.365	0.485	3.115	0.46	0.455	0.455	0.969231	0.55	0.4	0.46	1.188
0.375	0.515	0.62	3.29	0.49	0.585	0.515	0.553846	0.48	0.52	0.545	1.5
0.5	0.59	0.625	4.2	0.425	0.445	0.56	0.869231	0.41	0.475	0.385	1.272
Panel K
Cell death (%)
Zbp1+/+	Zbp1-/-
41.4	25.6
56.8	31.3
64.5	35.7
Panel M
Relative mRNA level
Tnf-Zbp1+/+	Tnf-Zbp1-/-	Il6-Zbp1+/+	Il6-Zbp1-/-	Ccl2-Zbp1+/+	Ccl2-Zbp1-/-
0.869	0.393	0.836	0.29	0.815	0.326
0.962	0.445	0.937	0.502	1.083	0.355
1.169	0.652	1.227	0.591	1.102	0.46

## Sheet: Figure 6
Panel C
ALT (U/L)
Vector	Zbp1-Flag	ΔZα-Flag	ΔZα2-Flag	ΔRHIM+C-Flag	ΔRHIM1-Flag	ΔC-Flag
1745.8	6332.7	5346.4	7167.4	1861.7	3161.6	4528.6
2106	6900.9	6569.9	6087.3	1960.3	2138.5	5209.6
2012.2	4141.6	6817.6	5863.5	3800	2831.4	5780.6
2397.9	5142	4397	4042.7	3872.6	3339.9	4317.2
2244.5	5844.1	5373.3	5100.7	3321.8	2796.7	5519.6
3060	5831.4	6410.9	6538.3	3314.2	1743	4793.4
2061.3	6120.3	6179.9	6986.1	2061.6	3163.7	4132.2
3348.3	7158	6191.2	4746.9	2237.4	3616.9	6801
AST (U/L)
Vector	Zbp1-Flag	ΔZα-Flag	ΔZα2-Flag	ΔRHIM+C-Flag	ΔRHIM1-Flag	ΔC-Flag
597.4	1433	1273.7	1442.3	872.7	522.2	1753.3
688.2	1729.6	1940.5	2087.2	520.8	1128.7	1595.8
727	1305.2	1611.5	1391.2	1050	673.3	2054.7
1152.2	1453.7	1284.3	1340	592.8	1132.9	1890.2
909.8	2108.5	1828	1977.9	863.2	1034.3	1834.3
608.3	1167.3	2038.5	1523.8	842.9	906.8	1803.6
881.5	1761.2	1310.6	2015.6	1052.2	1089.9	2098.9
1128.4	2078.1	1930.8	1676.6	1067.6	1141.3	1760.8
Panel D
Injury area (%)
Vector	Zbp1-Flag	ΔZα-Flag	ΔZα2-Flag	ΔRHIM+C-Flag	ΔRHIM1-Flag	ΔC-Flag
19.4	52.14	37.08	45.6	22	23.2	45.98
20.9	46.86	35.98	50	16.3	15.6	52.8
20.2	52.14	40.38	32.62	26.1	21.4	40.48
15.8	58.52	26.74	30.42	19.7	24.7	37.96
22.6	39.6	47.64	41.64	26.6	22.2	55.66
23	36.08	42.8	28.44	25.6	26.8	51.92
27	46.42	34.66	33.5	15.7	20.4	34
14.6	49.72	47.14	44	16.4	16.7	45.76
Panel E
TUNEL+ cells (%)
Vector	Zbp1-Flag	ΔZα-Flag	ΔZα2-Flag	ΔRHIM+C-Flag	ΔRHIM1-Flag	ΔC-Flag
22.4	44.5	35	31	25.5	18.1	59.5
23.1	58	33	44	18.8	20.2	41.5
15	39.25	50.75	48.5	20.2	21.4	57.5
18.1	42.75	41	51	17	21.4	50.75
21.9	43	34	35.25	19.5	17.5	39.75
18.5	63.5	49.5	35	18.2	21.9	60.75
21.1	40.25	42	44.5	21.9	26.1	43
26	52	38.5	45	25.1	26	51
Panel F
TNF-α (pg/ml)
Vector	Zbp1-Flag	ΔZα-Flag	ΔZα2-Flag	ΔRHIM+C-Flag	ΔRHIM1-Flag	ΔC-Flag
9.6	22.04	25.81	20.01	9.9	8.2	20.3
7.7	22.33	25.23	23.49	8.9	7.9	18.85
6.9	18.85	22.91	24.07	6.7	7.1	27.26
8.5	21.17	20.88	21.17	7	9.2	20.88
6.4	21.17	22.04	21.75	6.8	7.9	23.49
7.1	25.81	26.97	19.43	7	8.5	21.75
9.5	24.07	25.81	27.55	9.5	7.2	22.33
9.6	18.85	27.26	20.01	8.2	6.7	25.52
IL6 (pg/ml)
Vector	Zbp1-Flag	ΔZα-Flag	ΔZα2-Flag	ΔRHIM+C-Flag	ΔRHIM1-Flag	ΔC-Flag
46.7	109.2	147.36	109.44	39.4	56.8	110.88
64.3	138.24	147.6	154.32	53.8	42.2	144.48
57	135.6	110.16	152.16	59.9	54.1	130.32
39.4	130.32	120.24	98.16	64.2	60.4	93.6
53.7	143.04	147.84	124.08	52.6	63.3	97.92
58.5	124.32	120.72	124.56	51.6	53.8	120.96
41.1	113.76	107.52	102	59.9	51.9	144
63.1	94.08	108.72	130.32	53.3	66.4	131.52
CCL2 (pg/ml)
Vector	Zbp1-Flag	ΔZα-Flag	ΔZα2-Flag	ΔRHIM+C-Flag	ΔRHIM1-Flag	ΔC-Flag
12.4	42.16	46.81	43.71	18.5	18.1	51.46
13.1	66.34	54.87	54.87	19.8	19.7	60.14
11.2	61.34	64.48	49.29	21.5	10	35.96
20	31.93	52.39	62.48	17.8	16.8	49.6
21.4	31.62	39.37	65.1	12.4	19	67.27
12.6	52.91	32.86	39.68	13.4	19.5	43.09
17.9	46.5	61.38	52.7	16.9	18.3	68.51
12.8	38.44	46.19	35.03	19	14.8	31.31

## Sheet: Figure 7
Panel A
ZBP1+ puncta/cell
Sham	I/R
0	6.6
0	9.4
0	7.7
0	9.8
0	6.5
0	8.6
0	6.6
0	7.7
Panel C
ZBP1+ puncta/cell
Vehicle	H2O2
0	9.8
0	8.6
0	6.2
0	6.3
0	8
0	6.1
0	9.7
0	9.4
ZBP1+ puncta/cell
NAC(-)H/R(-)	NAC(-)H/R(+)	NAC(+)H/R(-)	NAC(+)H/R(+)
0	8.2	0	0
0	10.8	0	0
0	6.6	0	0
0	9.9	0	0
0	7.3	0	0
0	10.7	0	0
0	8.3	0	0
0	6.9	0	0
Panel D
ZBP1+ puncta/cell
Vehicle	NAC
6.6	0
6.5	0
10.4	0
7.6	0
6.3	0
10.6	0
10.1	0
8.3	0
Panel F
ALT (U/L)
Vehicle-AAV8-vector	Vehicle-AAV8-Zbp1-Flag	NAC-AAV8-vector	NAC-AAV8-Zbp1-Flag
3557.7	4964.9	860.62	760.94
3746.5	4434.5	661.94	628.88
1896.7	5765.6	507.82	891.88
2325.6	6675.2	585.13	968.03
3933.8	6865.2	1088.43	979.44
2244.1	4623	786.78	629.09
2865	7234.7	618.8	1085.96
2765.9	8546.6	524.72	1107.47
AST (U/L)
Vehicle-AAV8-vector	Vehicle-AAV8-Zbp1-Flag	NAC-AAV8-vector	NAC-AAV8-Zbp1-Flag
723	1285.4	145.578	250.8
1197.6	1549.8	278.689	346.9
538.1	1875.2	246.1	240.7
847	1438.5	234.013	333.3
548	1789.8	343.208	175.6
948.4	1897.2	289.408	365.8
741.2	2034.4	265.226	174.5
1089.8	2189.3	345.535	236.1
Panel G
Injury area (%)
Vehicle-AAV8-vector	Vehicle-AAV8-Zbp1-Flag	NAC-AAV8-vector	NAC-AAV8-Zbp1-Flag
23.8	45.2	4.3	4.24
23.2	29.8	4.16	5.24
27.7	43.4	5.04	4
18.3	35.4	3.48	4.04
24.2	52.4	3.54	4.36
26.1	34.8	5.7	4.82
27.5	39.2	5.58	4.56
18.4	37.6	4.5	4.92
TUNEL+ cells (%)
Vehicle-AAV8-vector	Vehicle-AAV8-Zbp1-Flag	NAC-AAV8-vector	NAC-AAV8-Zbp1-Flag
27.3	38.2	4.6	3.92
25.2	40	3.64	5.48
23.4	33	5.02	5.34
19.2	52.2	5.5	5.4
21.1	42.2	4.14	4.42
25.7	42.4	3.94	3.9
19.1	42.4	5.58	4.92
23	41.8	4.08	5.52
Panel H
TNF-α (pg/ml)
Vehicle-AAV8-vector	Vehicle-AAV8-Zbp1-Flag	NAC-AAV8-vector	NAC-AAV8-Zbp1-Flag
8.4	22.5	5	5.1
8.8	22.8	4.6	4.9
8.3	23.9	5.8	5.5
9.7	18.3	5.3	3.6
6.6	23.6	5.4	4.3
7	21.6	4.1	3.8
6.2	20.8	5.5	5
8.2	19.7	3.9	4.7
IL6 (pg/ml)
Vehicle-AAV8-vector	Vehicle-AAV8-Zbp1-Flag	NAC-AAV8-vector	NAC-AAV8-Zbp1-Flag
66.1	123.2	22.2	15.8
53.6	129.2	25.6	17.8
60.2	135.2	25.9	16.4
47.4	117.7	15.6	23.8
54.1	134.2	18.2	17.5
58.6	110.2	24.2	20.6
65.6	89.8	19.5	21.2
53.4	120.6	16.9	26.7
CCL2 (pg/ml)
Vehicle-AAV8-vector	Vehicle-AAV8-Zbp1-Flag	NAC-AAV8-vector	NAC-AAV8-Zbp1-Flag
21.4	35.8	5	5.4
18.6	60.8	5.6	6.1
21.5	68.2	7.1	7.8
21.8	71	7.4	6.9
10.8	52.8	4	5.5
20.1	42.2	5.3	7.8
15	39.7	8.3	5.3
11.2	64.3	4.3	5.1

## Sheet: Supplemental Figure 1
Panel A
Neutrophils / mm2
Pre-reperfusion-Normal liver	Pre-reperfusion-Steatotic liver	Post-reperfusion-Normal liver	Post-reperfusion-Steatotic liver
28	34	183	129
13	29	69	103
19	17	75	210
32	23	88	229
43	53	97	136
23	27	121	146
34	46	124	179
52	16	138	195
21	19	145	204
19	26	158	231
23	35	163	245
34	39	175	268
47	49	178	273
59	68	183	310
11	29	193	321
13	57	201	336
23	48	201	357
39	46	221	378
43	11	227	298
28	15	235	310
23	18	240	342
32	21	245	372
35	24	221	385
38	28	198	321
41		189
Panel B
CC3+ cells (%)
Pre-reperfusion-Normal liver	Pre-reperfusion-Steatotic liver	Post-reperfusion-Normal liver	Post-reperfusion-Steatotic liver
0.42	0.9	2.16	2.48
0.26	0.76	0.86	2.24
0.28	1.06	0.52	3.66
0.48	0.98	2.88	1.88
1.18	0.66	1.44	1.08
0.7	1.3	1.86	1.54
1.28	0.88	1.44	1.76
1.24	0.42	2.76	1.84
0.1	0.7	1.34	2.18
0.58	0.94	3.1	1.42
0.98	1.12	1.3	2.18
1.04	0.64	1.54	2.68
0.66	0.96	0.74	3.06
0.54	0.48	1.76	2.86
0.36	0.66	1.26	3.46
0.9	0.44	1.72	3.96
0.32	1.02	2.26	4.28
0.56	0.58	1.66	4.84
0.86	0.48	1.24	3.14
0.5	0.7	1.5	3.36
0.78	1.06	1.18	3.58
0.42	0.68	0.9	3.68
0.62	0.5	1.18	4.42
0.46	0.54	1.38	4.68
0.66		1.46
Panel E
4-HNE IHC score
Normal liver	Steatotic liver
5	4
2	8
2	5
3	7
6	6
7	3
6	4
8	7
3	4
8	2
7	0
1	3
6	2
2	2
3	6
1	3
1	5
4	2
1	7
0	6
8	1
4	5
5	7
5	4
0
Panel F
Injury area(%)
sham-ND	sham-HFD	sham-CDHFD	I/R-ND	I/R-HFD	I/R-CDHFD
0	0	0	15.3	23.1	40.6
0	0	0	16.6	25.5	43.5
0	0	0	16.9	25.9	46.2
0	0	0	17.8	29.4	47.3
			19.4	31.7	50.2
			21.7	35.7	53.6
			23.5	36.8	57.2
			25	40	59.5
Panel G
TUNEL+ cells(%)
sham-ND	sham-HFD	sham-CDHFD	I/R-ND	I/R-HFD	I/R-CDHFD
1.1	1.6	2.7	12	23.5	36.3
3.1	5.8	4.2	13.5	25.4	39.9
4.5	3.2	3.1	14.2	28.9	41.1
3.6	4.1	5.1	17.4	32.2	44.2
			19.5	35.4	46.5
			20.4	39.5	49.1
			23.5	43.8	54.5
			26.9	45.3	57.4
Panel I
CC3+ cells(%)
sham-ND	sham-HFD	sham-CDHFD	I/R-ND	I/R-HFD	I/R-CDHFD
0	0	0	1.13	2.23	2.77
0	0	0	1.3	2.43	2.96
0	0	0	1.48	2.59	3.24
0	0	0	1.56	2.61	3.28
			1.59	2.76	3.45
			1.69	2.97	3.55
			1.9	3.19	3.84
			1.99	3.55	3.95
Panel J
Neutrophils / mm2
sham-ND	sham-HFD	sham-CDHFD	I/R-ND	I/R-HFD	I/R-CDHFD
7	8	21	78	183	278
10	12	25	85	197	289
11	15	31	94	199	295
15	16	34	96	213	305
			103	231	323
			114	239	339
			129	265	355
			143	298	378
Panel K
TNFα(pg/ml)
sham-ND	sham-HFD	sham-CDHFD	I/R-ND	I/R-HFD	I/R-CDHFD
0.47	1.28	1.3	2.7	7.9	9.2
0.78	1.79	1.8	3.2	9.8	10.1
1.21	2.32	2.5	4.12	10.5	11.6
1.67	2.87	3.1	4.79	11.72	13.92
			5.43	13.49	14.7
			5.9	14.73	15.3
			6.4	16.12	17.6
			7.9	18.49	20.49
IL6(pg/ml)
sham-ND	sham-HFD	sham-CDHFD	I/R-ND	I/R-HFD	I/R-CDHFD
2.2212	3.4	3.7	11.289	28.3	39.3
1.59	2.1	3.9	18.249	34.9	54.7
3.28	1.3	4.6	24.918	45.2	65.2
0.79	4.5	4.9	27.386	49.9	69.9
			31.46	52.3	82.3
			36.68	55.6	85.6
			39.7	68.9	118.9
			46.4	85.5	119.5
CCL2(pg/ml)
sham-ND	sham-HFD	sham-CDHFD	I/R-ND	I/R-HFD	I/R-CDHFD
3.54	5.65	4.45	15.9	22.4	24.4
2.59	4.45	5.65	15.9	27.8	27.4
3.85	3.79	3.56	18.4	31.3	30.5
5.35	3.6	4.6	20.4	35.8	32.6
			24.6	39.9	37.5
			24.7	41.7	40.6
			26.3	46.4	46.9
			27.5	48.6	53.6

## Sheet: Supplemental Figure 2
Panel A
Injury area (%)
Sham-ND	Sham-CDHFD	OLT-ND	OLT-CDHFD
0	0	11.5	27.1
0	0	13	29.5
0	0	16.2	33.5
		17.8	37.9
		21.5	39.5
		22.6	45.2
Panel B
TUNEL+ cells (%)
Sham-ND	Sham-CDHFD	OLT-ND	OLT-CDHFD
0	0	17.9	43.8
0	0	20.2	32.7
0	0	15.1	36.9
		25.2	45.9
		22.6	43.4
		13.6	42.5
Panel D
CC3+ cells (%)
Sham-ND	Sham-CDHFD	OLT-ND	OLT-CDHFD
0	0	0.56	2.13
0	0	0.73	2.34
0	0	0.84	2.67
		1.23	2.69
		1.35	3.1
		1.36	3.32
Panel E
Neutrophils / mm2
Sham-ND	Sham-CDHFD	OLT-ND	OLT-CDHFD
48	79	328	651
53	88	373	718
62	96	379	744
		418	756
		437	772
		487	891
Panel F
TNFα (pg/ml)
Sham-ND	Sham-CDHFD	OLT-ND	OLT-CDHFD
2.8	4.7	6.9	14.7
3.5	5.3	7.4	16.8
3.9	6.2	7.8	17.3
		8.3	18.5
		9.2	19.2
		10.4	21.4
IL6 (pg/ml)
Sham-ND	Sham-CDHFD	OLT-ND	OLT-CDHFD
1.2	2.7	40.8	72.3
2.1	3.3	46.1	79.6
2.8	4.5	49.5	85.7
		52.8	98.3
		57.9	113.8
		62.1	123.7
CCL2 (pg/ml)
Sham-ND	Sham-CDHFD	OLT-ND	OLT-CDHFD
3.6	4.6	18.7	43.2
3.8	5.2	20.1	49.3
5.7	5.9	23.1	53.5
		24.8	56.3
		27.7	60.3
		28.3	62.1
Panel G
Cell death (%)
Control-ND	Control-HFD	Control-CDHFD	H/R-ND	H/R-HFD	H/R-CDHFD
8	9	11	33	53	62
5	6	7	29	45	57
0	2	4	21	41	47
Panel I
Relative Tnf mRNA level
Control-ND	Control-HFD	Control-CDHFD	H/R-ND	H/R-HFD	H/R-CDHFD
0.93	2.1	2.89	2.06	6.34	8.34
0.95	2.34	2.97	2.34	6.59	9.37
1	2.68	3.1	2.48	7.97	9.68
Relative Il6 mRNA level
Control-ND	Control-HFD	Control-CDHFD	H/R-ND	H/R-HFD	H/R-CDHFD
0.93	1.1	1.06	6.21	12.29	13.58
0.95	1.14	1.12	7.43	12.54	14.49
1	1.06	1.25	7.55	13.89	14.79
Relative Ccl2 mRNA level
Control-ND	Control-HFD	Control-CDHFD	H/R-ND	H/R-HFD	H/R-CDHFD
0.93	2.31	2.76	2.26	5.38	6.37
0.96	2.54	2.87	2.46	5.73	6.62
1	2.63	3.12	2.87	6.19	6.83

## Sheet: Supplemental Figure 3
Panel B
Lipid content (% area)
ND-Casp8f/f	ND-Casp8f/f;Alb-Cre	HFD-Casp8f/f	HFD-Casp8f/f;Alb-Cre	CDHFD-Casp8f/f	CDHFD-Casp8f/f;Alb-Cre
5.4	6	39.9	32	53.5	49.6
3.3	3.1	41.7	43.7	58.6	58.7
5.7	5.4	33.1	34	54.2	51
3.6	4.2	30.1	35.2	60.8	51.7
4.2	2.7	38.6	43.1	53.6	68.9
4	2	39.9	44.8	66.4	69.7
2.7	3.1	36.5	41.7	67.7	67.2
5.4	2	44.2	28	70.4	64.4
Panel C
CC3+ cells (%)
ND-Casp8f/f	ND-Casp8f/f;Alb-Cre	HFD-Casp8f/f	HFD-Casp8f/f;Alb-Cre	CDHFD-Casp8f/f	CDHFD-Casp8f/f;Alb-Cre
0.43	0.31	1.35	0.49	2.23	0.63
0.45	0.35	1.48	0.54	2.39	0.73
0.52	0.37	1.58	0.63	2.42	0.75
0.56	0.4	1.89	0.7	2.53	0.85
0.58	0.42	2.13	0.73	2.77	0.93
0.61	0.52	2.47	0.83	2.95	1.08
0.64	0.53	2.69	1.06	3.14	1.24
0.72	0.62	2.94	1.24	3.45	1.43
Panel E
ALT (U/L)
ND-Casp8f/f	ND-Casp8f/f;Alb-Cre	HFD-Casp8f/f	HFD-Casp8f/f;Alb-Cre	CDHFD-Casp8f/f	CDHFD-Casp8f/f;Alb-Cre
3265	1985	7847	5936	7349	5499
4476	3905	8495	7098	11249	9348
4445	3450	7548	5458	8359	6968
4367	3398	7204	5906	9358	6938
2887	2885	9548	9030	9854	7459
5443	4265	5976	6730	9210	7395
4725	3454	7698	5438	7349	5406
3176	2243	8354	6849	8385	7958
AST (U/L)
ND-Casp8f/f	ND-Casp8f/f;Alb-Cre	HFD-Casp8f/f	HFD-Casp8f/f;Alb-Cre	CDHFD-Casp8f/f	CDHFD-Casp8f/f;Alb-Cre
494	349	1854	1465	1934	1649
665	549	1849	1548	2346	1754
405	340	1938	1745	2230	1934
749	445	1349	1450	2745	2640
945	645	2045	1749	2349	2105
649	459	2143	1838	2124	1950
843	669	2640	1905	2734	2340
634	534	1794	1150	3143	1859
Panel F
Injury area (%)
ND-Casp8f/f	ND-Casp8f/f;Alb-Cre	HFD-Casp8f/f	HFD-Casp8f/f;Alb-Cre	CDHFD-Casp8f/f	CDHFD-Casp8f/f;Alb-Cre
10.8	6.9	27.1	19.8	35.6	24.3
12.5	7.7	28.7	21.8	37.5	26.8
13.8	9.8	29.6	23.2	39.7	27.5
16.4	11.8	32.1	25.7	41.6	29.6
17.8	13.4	34.7	27.2	42.8	31.5
19.5	14.3	37.7	29.4	45.7	35.3
22.9	15.7	38.9	31.7	49.4	36.8
24.6	18.7	41.3	35.9	55.3	40.8
Panel G
TUNEL+ cells (%)
ND-Casp8f/f	ND-Casp8f/f;Alb-Cre	HFD-Casp8f/f	HFD-Casp8f/f;Alb-Cre	CDHFD-Casp8f/f	CDHFD-Casp8f/f;Alb-Cre
13.4	8.7	30.2	23.6	33.4	27.4
15.3	8.9	31.2	26.4	35.4	28.5
16.8	9.6	33.7	28.5	36.2	29.4
19.4	10.6	35.4	29.7	38.5	31.4
21.3	12.4	36.7	31.1	41.4	33.5
22.4	15.3	39.1	33.5	43.2	36.4
23.7	18.4	42.7	35.2	46.8	39.2
26.9	22.8	47.8	38.4	50.9	45.3
Panel H
Neutrophils / mm2
ND-Casp8f/f	ND-Casp8f/f;Alb-Cre	HFD-Casp8f/f	HFD-Casp8f/f;Alb-Cre	CDHFD-Casp8f/f	CDHFD-Casp8f/f;Alb-Cre
88	86	173	188	189	186
92	96	189	192	193	204
103	104	213	210	215	225
110	110	231	227	229	237
121	119	247	242	248	248
126	128	266	262	264	274
134	143	288	275	298	308
153	158	314	309	332	339
Panel I
TNFα (pg/ml)
ND-Casp8f/f	ND-Casp8f/f;Alb-Cre	HFD-Casp8f/f	HFD-Casp8f/f;Alb-Cre	CDHFD-Casp8f/f	CDHFD-Casp8f/f;Alb-Cre
5.2	4.92	11.3	12.61	10.2	12.18
5.7	5.28	12	13.52	11.3	13.16
6.4	5.52	12.6	14.17	11.8	13.86
6.8	5.88	13.5	14.56	12.6	14.28
7.1	6.48	14.3	15.99	13.5	15.82
7.3	6.84	15.1	16.64	14.8	16.52
7.8	7.44	16.4	17.42	16.7	17.36
9.2	8.52	17.6	18.85	18.3	18.9
IL6 (pg/ml)
ND-Casp8f/f	ND-Casp8f/f;Alb-Cre	HFD-Casp8f/f	HFD-Casp8f/f;Alb-Cre	CDHFD-Casp8f/f	CDHFD-Casp8f/f;Alb-Cre
28.5	31.3	75.8	89.5	89.4	120.3
31.5	33.9	79.5	93.7	96.4	128.9
33.5	36.5	86.5	101.3	105.4	137.4
37.5	39.2	96.3	108.8	112.6	144.2
43.5	43.9	98.9	115.4	129.4	151.3
49.8	48.4	110.4	129.8	138.4	158.2
52.3	51.3	126.4	136.4	148.9	160.3
61.2	57.6	141.3	144.7	150.2	177.6
CCL2 (pg/ml)
ND-Casp8f/f	ND-Casp8f/f;Alb-Cre	HFD-Casp8f/f	HFD-Casp8f/f;Alb-Cre	CDHFD-Casp8f/f	CDHFD-Casp8f/f;Alb-Cre
15.3	14.8	34.8	35.7	38.7	43.1
16.4	14.9	36.8	38.6	40.2	48.3
17.8	15.7	38.3	42.3	42.4	51.8
18.9	16.9	39.2	44.4	45.6	53.7
20.4	18.7	42.2	47.3	49.3	55.8
22.5	20.9	45.7	49.6	51.8	58.2
24.7	21.5	49.3	52.7	57.7	59.6
27.3	24.8	55.7	56.3	58.3	65.1

[truncated: 10 more sheets: Supplemental Figure 4, Supplemental Figure 5, Supplemental Figure 6, Supplemental Figure 7, Supplemental Figure 8, Supplemental Figure 9, Supplemental Figure 10, Supplemental Figure 11, Supplemental Figure 12, Supplemental Figure 13]
